# Supplementary material for: A Proteomic Study for the Discovery of Beef Tenderness Biomarkers and Prediction of Warner–Bratzler Shear Force Measured on Longissimus thoracis Muscles of Young Limousin-Sired Bulls
Source: Foods. 2021 Apr 27;10(5):952. doi: 10.3390/foods10050952 (PMC8145402; doi:10.3390/foods10050952)
Supplement: Supplementary file 1 [file foods-10-00952-s001.zip]

Archive with 1 entries (1 files):
- foods-1203379-supplementary.xlsx
