# Supplementary material for: A Proteomic Study for the Discovery of Beef Tenderness Biomarkers and Prediction of Warner–Bratzler Shear Force Measured on Longissimus thoracis Muscles of Young Limousin-Sired Bulls
Source: Foods. 2021 Apr 27;10(5):952. doi: 10.3390/foods10050952 (PMC8145402; doi:10.3390/foods10050952)
Supplement: Supplementary file 1 [file foods-10-00952-s001.zip › foods-1203379-supplementary.xlsx]

## Sheet: Table S1
Table S1. Individual Warner-Bratzler shear force (WBSF) values of the Longissimus thoracis muscles used in this trial.
Carcass ID	Group	WBSF	Mean	SD	Min	Max
A1	Tough	59.25			*
A2	Tough	64.53
A3	Tough	61.44
A4	Tough	60.39
A5	Tough	71.4				*
A6	Tough	67.79
A7	Tough	66.25
A8	Tough	63.78
A9	Tough	60.83	63.9622	3.97964
A10	Tender	30.02
A11	Tender	32.36
A12	Tender	32.82
A13	Tender	34.86
A14	Tender	34.51
A15	Tender	27.7			*
A16	Tender	38.85				*
A17	Tender	35.51
A18	Tender	32.24	33.2078	3.23774
